# Supplementary material for: Nicotinamide Riboside and Dihydronicotinic Acid Riboside Synergistically Increase Intracellular NAD+ by Generating Dihydronicotinamide Riboside
Source: Nutrients. 2022 Jul 1;14(13):2752. doi: 10.3390/nu14132752 (PMC9269339; doi:10.3390/nu14132752)
Supplement: Supplementary file 1 [file nutrients-14-02752-s001.zip]

Archive with 1 entries (1 files):
- nutrients-1794881-supplementary.pdf
